# Supplementary material for: A Study on the Effectiveness of Rumor Control via Social Media Networks to Alleviate Public Panic About COVID-19
Source: Front Public Health. 2022 May 13;10:765581. doi: 10.3389/fpubh.2022.765581 (PMC9136086; doi:10.3389/fpubh.2022.765581)
Supplement: Supplementary file 1 [file Table_1.XLSX]

## Sheet: S.Table 1.Correlation
Table 3. Correlation coefficients
	comment_d_clicks	forward_d_clicks	like_d_clicks	confirm_add	dead_add	suspect_add	anti_rumor	peak_dum
positive news
comment_d_clicks	1
forward_d_clicks	0.727***	1
like_d_clicks	0.778***	0.696***	1
confirm_add	0.191***	0.117***	0.093***	1
dead_add	0.121***	-0.015	0.007	0.779***	1
suspect_add	0.243***	0.195***	0.158***	0.950***	0.772***	1
anti_rumor	-0.077***	-0.183***	-0.139***	0.080***	0.314***	0.024	1
peak_dum	-0.203***	-0.334***	-0.242***	-0.321***	0.031	-0.430***	0.590***	1
neutral news
comment_d_clicks	1
forward_d_clicks	0.965***	1
like_d_clicks	0.800***	0.776***	1
confirm_add	0.047***	0.053***	0.057***	1
dead_add	0.033***	0.022*	0.004	0.780***	1
suspect_add	0.056***	0.066***	0.084***	0.950***	0.772***	1
anti_rumor	-0.019	-0.039***	-0.081***	0.078***	0.312***	0.022*	1
peak_dum	-0.050***	-0.084***	-0.150***	-0.321***	0.033***	-0.430***	0.592***	1
negative news
comment_d_clicks	1
forward_d_clicks	0.667***	1
like_d_clicks	0.763***	0.528***	1
confirm_add	0.160***	0.095***	0.028	1
dead_add	0.129***	0.004	-0.006	0.779***	1
suspect_add	0.182***	0.132***	0.059**	0.950***	0.772***	1
anti_rumor	-0.070***	-0.192***	-0.083***	0.080***	0.314***	0.024	1
peak_dum	-0.120***	-0.248***	-0.103***	-0.321***	0.031	-0.430***	0.590***	1

## Sheet: S.Table 2. Robustness test
	forward_d_clicks	forward_d_clicks	forward_d_clicks	forward_d_clicks	forward_d_clicks	forward_d_clicks
	Positive news
confirm_add	0.00442	0.00199	0.0345**
	-0.45	-0.19	-2.83
dead_add				-0.00291	-0.00828	0.0397
				(-0.19)	(-0.51)	-1.93
peak_dum	-0.650***	-0.677***	-0.800***	-0.656***	-0.689***	-0.707***
	(-13.50)	(-10.65)	(-11.85)	(-14.39)	(-11.94)	(-12.26)
anti_rumor		0.0105	-0.198***		0.0145	-0.133**
		-0.66	(-4.51)		-0.91	(-3.09)
confirm_add_anti_rumor			0.0369***			0.0456***
			-5.09			-3.69
_cons	-4.578***	-4.530***	-4.622***	-4.538***	-4.477***	-4.643***
	(-57.74)	(-41.96)	(-42.54)	(-71.47)	(-48.48)	(-45.37)
N	1657	1657	1657	1657	1657	1657
R2	0.112	0.112	0.126	0.111	0.112	0.119
adj. R2	0.11	0.11	0.123	0.11	0.11	0.117
F	103.8	69.35	59.28	103.7	69.44	55.88
df_m	2	3	4	2	3	4
df_r	1654	1653	1652	1654	1653	1652
	Negative news
confirm_add	0.00747	0.019	0.0821***
	-0.68	-1.63	-6.13
dead_add				0.00841	0.0266	0.126***
				-0.5	-1.48	-5.53
peak_dum	-0.518***	-0.388***	-0.627***	-0.531***	-0.422***	-0.460***
	(-9.63)	(-5.48)	(-8.45)	(-10.41)	(-6.56)	(-7.22)
anti_rumor		-0.0497**	-0.454***		-0.0492**	-0.355***
		(-2.81)	(-9.44)		(-2.76)	(-7.47)
confirm_add_anti_rumor			0.0717***			0.0945***
			-9.01			-6.93
_cons	-5.004***	-5.234***	-5.412***	-4.980***	-5.186***	-5.529***
	(-56.42)	(-43.44)	(-45.36)	(-70.11)	(-50.31)	(-48.91)
N	1657	1657	1657	1657	1657	1657
R2	0.062	0.066	0.11	0.061	0.066	0.092
adj. R2	0.06	0.064	0.108	0.06	0.064	0.09
F	54.26	38.95	50.9	54.15	38.79	41.91
df_m	2	3	4	2	3	4
df_r	1654	1653	1652	1654	1653	1652
t statistics in parentheses
* p < 0.05, ** p < 0.01, *** p < 0.001

## Sheet: S.Table 3.Hysteresis analysis
				Positive	Neutral	Negative
T-hour	Positive	Neutral	Negative	Anti-rumor	Anti-rumor	Anti-rumor
0	0.032	-0.027	0.0559	-0.00592	0.017	-0.0606
1	0.0273	-0.021	0.0497	0.0216	0.021	-0.057
2	0.0262	-0.028	0.0515	0.0482	0.0236	-0.0526
3	0.0236	-0.029	0.0551	0.0553	0.0286	-0.04
4	0.0295	-0.027	0.0505	0.0509	0.0401	-0.0118
5	0.0268	-0.029	0.0608	0.0593	0.0472	-0.0164
6	0.038	-0.032	0.0659	0.0279	0.0183	-0.0221
7	0.0342	-0.028	0.0656	0.029	0.0388	-0.0192
8	0.0379	-0.037	0.0621	0.0341	0.0116	-0.0167
9	0.0386	-0.028	0.0618	0.0265	0.00293	-0.00767
10	0.0419	-0.033	0.057	0.00937	-0.0111	-0.00698
11	0.0391	-0.034	0.0655	-0.0107	-0.0204	-0.0471
12	0.0429	-0.033	0.066	-0.0375	-0.0408	-0.0727
13	0.0435	-0.03	0.0649	-0.0435	-0.0298	-0.0713
14	0.043	-0.024	0.0629	-0.0553	-0.00716	-0.0444
15	0.0478	-0.021	0.0555	-0.0339	-0.00402	-0.0561
16	0.0499	-0.018	0.0634	-0.0409	-0.00255	-0.0673
17	0.0506	-0.017	0.0548	-0.035	0.0205	-0.0329
18	0.0413	-0.013	0.0617	-0.00894	0.0192	-0.0289
19	0.0465	-0.012	0.0616	-0.00916	0.017	0.00324
20	0.0389	-0.015	0.0566	-0.00267	0.0203	0.0143
21	0.0408	-0.012	0.053	0.0173	-0.00229	0.0312
22	0.0357	-0.023	0.0509	0.0206	0.0136	0.0286
23	0.03	-0.013	0.053	0.00518	-0.000685	0.0154
24	0.0309	-0.004	0.0457	0.0104	0.00918	0.016
25	0.026	-0.017	0.0495	0.0336	0.000722	0.0177
26	0.0346	-0.022	0.0543	0.0266	0.00661	0.0243
27	0.0375	-0.02	0.0418	0.0451	0.0129	0.0517
28	0.0298	-0.021	0.0369	0.0415	0.0154	0.0505
29	0.0384	-0.022	0.0418	0.036	-0.0048	0.0438
30	0.0383	-0.021	0.0399	0.0359	0.00272	0.0371
31	0.0385	-0.027	0.026	0.0337	-0.00843	0.0481
32	0.0315	-0.021	0.0225	0.0342	-0.0192	0.0504
33	0.0351	-0.028	0.0175	0.0317	-0.021	0.057
34	0.0361	-0.032	0.0276	0.00102	-0.0213	0.00698
35	0.0392	-0.03	0.0261	-0.0279	-0.0412	-0.0168
36	0.0339	-0.026	0.0148	-0.065	-0.0345	-0.0229
37	0.0424	-0.02	0.0143	-0.0651	-0.028	-0.021
38	0.0442		0.0118	-0.064		-0.0199
39	0.0433		0.0213	-0.0596		-0.0269
40	0.0462		0.0129	-0.0562		-0.00492
41	0.0399		0.0198	-0.0232		0.00579
42	0.0398		0.0278	-0.0431		0.0183
43	0.0399		0.0256	-0.0194		0.0255
44	0.0379		0.0276	-0.0117		0.0326
45	0.0402		0.023	0.0026		0.028
46	0.032		0.0259	0.0117		0.0269
47	0.0352		0.0213	0.00485		0.0242
48	0.0296		0.0302	0.00611		0.0213
49	0.0433		0.0381	-0.00288		0.0264
50	0.0453		0.0285	0.043		0.0271
51	0.0296		0.0244	0.0331		0.0187
52	0.0318		0.021	0.0318		0.0184
53	0.0354		0.0212	0.0405		0.0227
54	0.0317		0.0109	0.0485		0.024
55	0.0278		0.0188	0.0323		0.0274
56	0.0324		0.0199	0.0509		0.0278
57	0.0348		0.0226	0.0262		0.00355
58	0.0339		0.0153	0.00323		0.00594
59	0.033		0.0166	-0.0403		-0.0256
60	0.0411		0.0171	-0.0381		-0.0369
61	0.0462		0.0207	-0.0604		-0.0474
62	0.0417		0.0227	-0.0556		-0.0455
63	0.0409		0.0195	-0.0622		-0.042
64	0.0472		0.0172	-0.0306		-0.0331
65	0.0402		0.0228	-0.0392		-0.0225
66	0.0363		0.0206	-0.0187		-0.0117
67	0.0412		0.018	-0.013		-0.0155
68	0.0494		0.0234	0.00499		-0.0189
69	0.0476		0.0235	0.0135		-0.00746
70	0.0405		0.0145	0.0319		-0.0142
71	0.0389		0.0189	0.0232		-0.000752
72	0.0398		0.0243	0.0158		-0.0129

## Sheet: S.Table 4.VIF
	Positive		Neural		Negative
Variable	VIF	1/VIF	VIF	1/VIF	VIF	1/VIF
peak_dum	2.53	0.395679	2.53	0.39538	2.53	0.395679
anti_rumor	1.8	0.555518	1.82	0.549771	1.8	0.555518
suspect_add	1.46	0.685679	1.45	0.691714	1.46	0.685679
suspect_add_anti_rumor	1.31	0.760986	1.31	0.762859	1.31	0.760986
Mean VIF	1.77		1.78		1.77
